# Supplementary material for: Genetic polymorphisms of 44 Y chromosomal genetic markers in the Inner Mongolia Han population and its genetic relationship analysis with other reference populations
Source: Forensic Sci Res. 2021 Feb 11;7(3):510–7. doi: 10.1080/20961790.2020.1857509 (PMC9639530; doi:10.1080/20961790.2020.1857509)
Supplement: Supplemental Material [file TFSR_A_1857509_SM8665.zip]

Archive with 3 entries (3 files):
- Supplementary Figure 1.tif
- Supplementary Figure 2.tif
- Supplementary Tables.xlsx
